# Supplementary material for: A Meta-Analysis Study of SOD1-Mutant Mouse Models of ALS to Analyse the Determinants of Disease Onset and Progression
Source: Int J Mol Sci. 2022 Dec 22;24(1):216. doi: 10.3390/ijms24010216 (PMC9820332; doi:10.3390/ijms24010216)
Supplement: Supplementary file 1 [file ijms-24-00216-s001.zip]

Archive with 1 entries (1 files):
- ijms-2075149-supplementary.pdf
